# Supplementary material for: Application of Ultrasound in Primary Vesicoureteral Reflux: From Diagnosis to Follow Up
Source: Children (Basel). 2025 Oct 9;12(10):1363. doi: 10.3390/children12101363 (PMC12562841; doi:10.3390/children12101363)
Supplement: Supplementary file 1 [file children-12-01363-s001.zip]

Archive with 1 entries (1 files):
- children-3859423-supplementary.pdf
